# Supplementary material for: Molecular Mimicry between SARS-CoV-2 Proteins and Human Self-Antigens Related with Autoimmune Central Nervous System (CNS) Disorders
Source: Microorganisms. 2023 Dec 1;11(12):2902. doi: 10.3390/microorganisms11122902 (PMC10745528; doi:10.3390/microorganisms11122902)
Supplement: Supplementary file 1 [file microorganisms-11-02902-s001.zip]

Archive with 1 entries (1 files):
- microorganisms-2666063-supplementary.xlsx
